# Supplementary material for: Functional identification of purine permeases reveals their roles in caffeine transport in tea plants (Camellia sinensis)
Source: Front Plant Sci. 2022 Dec 15;13:1033316. doi: 10.3389/fpls.2022.1033316 (PMC9798130; doi:10.3389/fpls.2022.1033316)
Supplement: Supplementary file 3 [file DataSheet_1.xlsx]

## Sheet: Sheet1
Additional file 1. Primers for quantitative real-time PCR and vector construction
Gene	Forward sequence 5’→3’	Reverse sequence 5’→3’
CsPUP1	CCCTCTAATCATCACCTACCTCC	CCCCATAGGCATAGAGGTAGTCA
CsPUP3.1	CCACTCATCATCACCTATTTCCA	AGCCGTAGGCGTAGAGGTAGTC
CsPUP3.2	ACCACCCCTCTCTTCCTCAT	CAAAAGCCCGGCACCAATAG
CsPUP3.3	GACTGCTGGTTGGCCATTTG	GCAGGCGAGAAACACCAAAG
CsPUP4	TTCAAATGCACCAATCGCCG	CATGGCTAAGAGGACCGAGC
CsPUP10.1	ACGCAGGCTCTGATAACACGACA	TTACCCGTTGGAAAGAGAGTTGG
CsPUP10.2	CCAGTCCCTTGTTGCCACT	CGACTGCACCGATGGAAAAA
GAPDH	TTGGCATCGTTGAGGGTCT	CAGTGGGAACACGGAAAGC
CsPUP1-GFP	cagtGGTCTCacaacatggagacggcccaaaacat	cagtGGTCTCatacatttcggatgtgtttgttggt
CsPUP3.1-GFP	cagtGGTCTCacaacatggaagagacagaccaaaa	cagtGGTCTCatacatggttcggtagttgtctgca
CsPUP10.1-GFP	cagtGGTCTCacaacatggagtctgctcaagaact	cagtGGTCTCatacaacatagctctatccgagctc
CsPUP1-pYES2	CCGCTCGAGATGGAGACGGCCCAAAACATA	TGCTCTAGATTATTTCGGATGTGTTTGTTGGTG
CsPUP3.1-pYES2	CCGCTCGAGATGGAAGAGACAGACCAAAAACTGA	TGCTCTAGATCATGGTTCGGTAGTTGTCTGC
CsPUP10.1-pYES2	CCGCTCGAGATGGAGTCTGCTCAAGAACTGG	TGCTCTAGATCAACATAGCTCTATCCGAGCT
pYES2	TAATACGACTCACTATAGGG	TCGGTTAGAGCGGATGTG
